# Supplementary material for: Temporal shifts in prognostic factors for 90- and 180-day outcomes after stroke thrombolysis: A machine learning analysis
Source: PLoS One. 2025 Dec 4;20(12):e0338011. doi: 10.1371/journal.pone.0338011 (PMC12677472; doi:10.1371/journal.pone.0338011)
Supplement: S1 Table — (CSV) [file pone.0338011.s001.csv]

Characteristic	Total (N=432)	Completed Follow-up (n=346)	Lost to Follow-up (n=86)	P Value
Demographics
Age, years	57.0 [48.0-68.0]	57.0 [48.0-68.0]	58.0 [49.2-68.8]	0.41
Male sex	309 (71.5)	247 (71.4)	62 (72.1)	1
Baseline Assessment
Premorbid mRS score	0.0 [0.0-1.0]	0.0 [0.0-1.0]	0.0 [0.0-0.0]	0.45
Neurological Assessment
Pre-treatment NIHSS score	4.0 [2.0-8.0]	4.0 [2.0-8.0]	4.0 [2.0-8.0]	0.76
Baseline GCS score	15.0 [15.0-15.0]	15.0 [15.0-15.0]	15.0 [14.0-15.0]	0.18
Medical History
Hypertension	139 (32.2)	109 (31.5)	30 (34.9)	0.64
Diabetes mellitus	70 (16.2)	56 (16.2)	14 (16.3)	1
Atrial fibrillation	18 (4.2)	14 (4.0)	4 (4.7)	0.77
Coronary artery disease	15 (3.5)	12 (3.5)	3 (3.5)	1
Prior stroke	71 (16.4)	58 (16.8)	13 (15.1)	0.84
Prior myocardial infarction	2 (0.5)	2 (0.6)	0 (0.0)	1
Prior atrial fibrillation	17 (3.9)	13 (3.8)	4 (4.7)	0.76
Prior coronary artery disease	24 (5.6)	16 (4.6)	8 (9.3)	0.11
Lifestyle Factors
Alcohol consumption	89 (20.6)	74 (21.4)	15 (17.4)	0.51
Current or former smoking	152 (35.2)	125 (36.1)	27 (31.4)	0.49
Stroke Subtype
Large artery atherosclerosis	162 (37.5)	122 (35.3)	40 (46.5)	0.07
Small vessel occlusion	176 (40.7)	153 (44.2)	23 (26.7)	0.005
Cardioembolism	33 (7.6)	26 (7.5)	7 (8.1)	1
Time Metrics
Onset to door time, minutes	90.5 [51.0-150.0]	92.5 [53.0-149.8]	83.5 [50.2-157.5]	0.79
Door to needle time, minutes	0.6 [0.4-0.8]	0.6 [0.4-0.8]	0.6 [0.4-0.9]	0.22
Laboratory Values
Fibrinogen, g/L	2.9 [2.4-3.5]	2.9 [2.4-3.5]	2.9 [2.5-3.6]	0.57
White blood cell count, ×10⁹/L	8.0 [6.5-9.6]	8.0 [6.5-9.5]	8.0 [6.8-9.9]	0.65
High-sensitivity C-reactive protein, mg/L	0.6 [0.5-2.9]	0.6 [0.5-2.7]	1.0 [0.5-3.6]	0.06
International normalized ratio	1.0 [0.9-1.0]	1.0 [0.9-1.0]	1.0 [0.9-1.0]	0.82
D-dimer, mg/L	0.3 [0.2-1.1]	0.3 [0.2-1.0]	0.4 [0.2-1.3]	0.37
Blood glucose, mmol/L	5.5 [5.1-6.8]	5.4 [5.2-6.8]	5.7 [5.1-6.6]	0.69
LDL cholesterol, mmol/L	3.0 [2.4-3.6]	2.9 [2.4-3.6]	3.0 [2.6-3.8]	0.31
Serum creatinine, μmol/L	77.0 [63.0-91.6]	76.5 [62.5-91.5]	80.8 [65.0-91.6]	0.14
