# Supplementary material for: Temporal shifts in prognostic factors for 90- and 180-day outcomes after stroke thrombolysis: A machine learning analysis
Source: PLoS One. 2025 Dec 4;20(12):e0338011. doi: 10.1371/journal.pone.0338011 (PMC12677472; doi:10.1371/journal.pone.0338011)
Supplement: S2 Table — (XLSX) [file pone.0338011.s002.xlsx]

## Sheet: Sheet1
NIHSS Severity Group	NIHSS Range	NIHSS Median	Total Patients	Lost to Follow-up	Loss Rate (%)	95% CI
Q1 (Mild)	0.3-1.9	1.3	108	19	17.6	(10.4-24.8)
Q2	1.9-3.3	2.6	108	22	20.4	(12.8-28.0)
Q3	3.3-5.2	4.2	108	30	27.8	(19.3-36.2)
Q4 (Severe)	5.2-15.4	6.9	108	23	21.3	(13.6-29.0)
Statistical test	—	—	—	—	χ² = 3.535	P = 0.316
