# Supplementary material for: Temporal shifts in prognostic factors for 90- and 180-day outcomes after stroke thrombolysis: A machine learning analysis
Source: PLoS One. 2025 Dec 4;20(12):e0338011. doi: 10.1371/journal.pone.0338011 (PMC12677472; doi:10.1371/journal.pone.0338011)
Supplement: S3 Table — (CSV) [file pone.0338011.s003.csv]

Analysis Scenario	Description	Assumptions	Sample Size	Favorable Outcomes	Rate (%)	95% CI
Primary analysis (complete case)	Analysis restricted to patients with complete 180-day follow-up	Missing completely at random (MCAR)	338	200	59.2	(53.9-64.4)
Conservative analysis	All patients lost to follow-up assumed to have unfavorable outcomes	Worst-case scenario for missing data	432	200	46.3	(41.6-51.0)
Optimistic analysis	All patients lost to follow-up assumed to have favorable outcomes	Best-case scenario for missing data	432	294	68.1	(63.7-72.5)
Missing at random analysis	Patients lost to follow-up assumed to have the same outcome distribution as those with complete follow-up	Missing at random (MAR)	432	256	59.2	(54.5-63.8)
Range of estimates	Difference between extreme scenarios	—	—	—	46.3 - 68.1	Range: 21.8 percentage points
