# Supplementary material for: Temporal shifts in prognostic factors for 90- and 180-day outcomes after stroke thrombolysis: A machine learning analysis
Source: PLoS One. 2025 Dec 4;20(12):e0338011. doi: 10.1371/journal.pone.0338011 (PMC12677472; doi:10.1371/journal.pone.0338011)
Supplement: S4 Table — (CSV) [file pone.0338011.s004.csv]

	90-Day			180-Day
Variable	N	OR (95% CI)	P Value	N	OR (95% CI)	P Value
Age, years	432	0.96 (0.94-0.97)	<0.001	336	0.95 (0.93-0.98)	<0.001
Alcohol consumption	432	1.50 (0.80-2.80)	0.2	336	1.96 (0.80-4.82)	0.14
Atrial fibrillation	432	0.50 (0.18-1.38)	0.18	336	0.28 (0.09-0.87)	0.03
Baseline GCS score	432	1.20 (1.09-1.32)	<0.001	336	1.35 (1.18-1.54)	<0.001
Blood glucose, mmol/L	432	0.87 (0.80-0.96)	0.004	336	0.90 (0.80-1.00)	0.05
Cardioembolism	432	0.67 (0.30-1.49)	0.33	336	0.33 (0.14-0.82)	0.02
Current or former smoking	432	1.51 (0.90-2.51)	0.12	336	2.02 (0.99-4.12)	0.05
Diabetes mellitus	432	0.59 (0.33-1.05)	0.07	336	0.98 (0.43-2.22)	0.95
Door to needle time, minutes	432	1.07 (0.70-1.65)	0.75	336	1.02 (0.90-1.15)	0.81
Fibrinogen, g/L	432	0.62 (0.49-0.78)	<0.001	336	0.82 (0.70-0.97)	0.02
Hypertension	432	1.37 (0.81-2.30)	0.24	336	1.43 (0.71-2.88)	0.31
Large artery atherosclerosis	432	0.51 (0.32-0.81)	0.005	336	0.35 (0.19-0.66)	0.001
Male sex	432	0.73 (0.44-1.21)	0.22	336	0.78 (0.41-1.50)	0.46
Onset to door time, minutes	432	1.00 (1.00-1.00)	0.74	336	1.00 (1.00-1.01)	0.07
Other determined	432	1.38 (0.51-3.70)	0.52	336	1.53 (0.34-6.83)	0.57
Premorbid mRS score	432	0.85 (0.71-1.00)	0.05	336	0.69 (0.56-0.85)	<0.001
Pre-treatment NIHSS score	432	0.89 (0.86-0.93)	<0.001	336	0.85 (0.80-0.90)	<0.001
Prior stroke	432	1.07 (0.56-2.02)	0.84	336	1.03 (0.45-2.33)	0.95
Serum creatinine, μmol/L	432	1.00 (1.00-1.01)	0.59	336	1.00 (0.99-1.00)	0.71
Small vessel occlusion	432	1.76 (1.07-2.91)	0.03	336	3.54 (1.70-7.39)	<0.001
Undetermined	432	2.45 (0.73-8.27)	0.15	336	4.08 (0.54-30.94)	0.17
White blood cell count, ×10⁹/L	432	0.95 (0.88-1.02)	0.17	336	0.88 (0.81-0.97)	0.007
