# Supplementary material for: Temporal shifts in prognostic factors for 90- and 180-day outcomes after stroke thrombolysis: A machine learning analysis
Source: PLoS One. 2025 Dec 4;20(12):e0338011. doi: 10.1371/journal.pone.0338011 (PMC12677472; doi:10.1371/journal.pone.0338011)
Supplement: S5 Table — (XLSX) [file pone.0338011.s005.xlsx]

## Sheet: Table_S2
Variable	90d_Coefficient	90d_OR	90d_Selected	180d_Coefficient	180d_OR	180d_Selected
baselineNIHSS	-0.533	0.587	✓	-	-
age	-0.523	0.593	✓	-0.415	0.66	✓
largeArteryAtherosclerosis	-0.261	0.771	✓	-0.218	0.804	✓
atrialFibrillation	-	-		-0.114	0.892	✓
fibrinogen	-0.25	0.779	✓	-0.092	0.912	✓
diabetes	-0.126	0.882	✓	-	-
cardioembolism	-	-		-0.036	0.965	✓
glucose	-0.119	0.888	✓	-0.192	0.825	✓
premorbidmRS	-0.118	0.889	✓	-0.313	0.731	✓
pretreatmentNIHSS	-0.114	0.892	✓	-0.724	0.485	✓
WBC	-0.082	0.922	✓	-0.147	0.863	✓
alcohol	0.002	1.002	✓	-	-
doorToNeedle	0.012	1.012	✓	0.004	1.004	✓
baselineGCS	0.031	1.032	✓	-	-
hypertension	0.115	1.122	✓	-	-
coronaryArteryDisease	0.126	1.134	✓	0.079	1.082	✓
smallVesselOcclusion	-	-		0.107	1.113	✓
smoking	-	-		0.39	1.477	✓
